# Supplementary material for: Antioxidative Effects of Black Currant and Cornelian Cherry Juices in Different Tissues of an Experimental Model of Metabolic Syndrome in Rats
Source: Antioxidants (Basel). 2023 May 24;12(6):1148. doi: 10.3390/antiox12061148 (PMC10294917; doi:10.3390/antiox12061148)
Supplement: Supplementary file 1 [file antioxidants-12-01148-s001.zip]

Archive with 1 entries (1 files):
- antioxidants-2382021-supplementary.pdf
